# Supplementary material for: Extreme suction attachment performance from specialised insects living in mountain streams (Diptera: Blephariceridae)
Source: eLife. 2021 Nov 3;10:e63250. doi: 10.7554/eLife.63250 (PMC8565926; doi:10.7554/eLife.63250)
Supplement: Figure 3—source data 1. [file elife-63250-fig3-data1.csv]

ID	Species	Collection	Surface	Orientation	Safety_Factor	Max_Force
HL1	HL	1	SV	V	619.11	10.08
HL2	HL	1	SV	V	618.04	15.39
HL3	HL	1	SV	V	437.55	6.69
HL4	HL	1	SV	V	825.97	17.42
HL5	HL	1	SV	V	825.97	12.31
HL6	HL	1	SV	V	825.97	15.63
HL7	HL	1	SV	V	825.97	14.66
HL8	HL	1	SV	V	630.7	7.79
HL9	HL	1	SV	V	318.76	6.38
HL10	HL	1	SV	V	825.97	9.96
HL11	HL	1	SH	H	1006.95	20.74
HL12	HL	1	SH	H	1427.6	15.4
HL13	HL	1	SH	H	1153.7	18.33
HL14	HL	1	SH	H	1160.92	24.48
HL15	HL	1	SH	H	1131.19	15.31
HL16	HL	1	SH	H	1427.6	12.88
HL17	HL	1	SH	H	1427.6	24.92
HL18	HL	1	SH	H	1228.24	31.56
HL19	HL	1	SH	H	1427.6	16.24
HL20	HL	1	SH	H	1072.13	19.24
HL61	HL	1	SH	H	1427.6	16.38
HL62	HL	1	SH	H	796.07	19.75
HL63	HL	1	SH	H	758.39	16.59
HL64	HL	1	SH	H	617.15	14.04
HL65	HL	1	SH	H	773	15.92
HL31	HL	1	30V	V	92.68	2.3
HL32	HL	1	30V	V	29.42	0.85
HL33	HL	1	30V	V	55.19	1.61
HL34	HL	1	30V	V	82.27	0.79
HL35	HL	1	30V	V	138.16	2.06
HL36	HL	1	30V	V	91.2	2.07
HL37	HL	1	30V	V	59.06	1.45
HL38	HL	1	30V	V	70.42	1.26
HL39	HL	1	30V	V	159.03	2.39
HL40	HL	1	30V	V	65	1.57
HL51	HL	1	30H	H	245.86	3.71
HL52	HL	1	30H	H	90.18	2.7
HL54	HL	1	30H	H	138.66	3.01
HL55	HL	1	30H	H	58.89	1.29
HL56	HL	1	30H	H	66.54	1.36
HL57	HL	1	30H	H	60.42	0.89
HL58	HL	1	30H	H	211.6	4.48
HL59	HL	1	30H	H	96.48	2.4
HL60	HL	1	30H	H	74.7	2.23
HL21	HL	1	0p05V	V	140.74	2.77
HL22	HL	1	0p05V	V	172.06	4.76
HL23	HL	1	0p05V	V	133.28	3.37
HL24	HL	1	0p05V	V	261.74	4.52
HL25	HL	1	0p05V	V	101.69	1.82
HL26	HL	1	0p05V	V	281.72	7.68
HL27	HL	1	0p05V	V	306.89	5.75
HL28	HL	1	0p05V	V	217.55	7.32
HL29	HL	1	0p05V	V	126.08	3.49
HL30	HL	1	0p05V	V	222.22	4.21
HL41	HL	1	0p05H	H	311.45	5.83
HL42	HL	1	0p05H	H	478.65	9.53
HL43	HL	1	0p05H	H	389.5	8.59
HL44	HL	1	0p05H	H	488.64	10.97
HL45	HL	1	0p05H	H	381.22	6.54
HL46	HL	1	0p05H	H	1313.69	31.69
HL47	HL	1	0p05H	H	756.42	16.1
HL48	HL	1	0p05H	H	491.76	15.62
HL49	HL	1	0p05H	H	576.9	7.24
HL50	HL	1	0p05H	H	356.4	6.85
